# Supplementary material for: Silencing of the Ca2+ Channel ORAI1 Improves the Multi-Systemic Phenotype of Tubular Aggregate Myopathy (TAM) and Stormorken Syndrome (STRMK) in Mice
Source: Int J Mol Sci. 2022 Jun 23;23(13):6968. doi: 10.3390/ijms23136968 (PMC9266658; doi:10.3390/ijms23136968)
Supplement: Supplementary file 1 [file ijms-23-06968-s001.zip]

Archive with 1 entries (1 files):
- ijms-1737257-supplementary.pdf
